# Supplementary material for: Genomic characterization of a novel Hepatovirus identified in Maranhão state, Brazil
Source: Sci Rep. 2024 Apr 5;14:7981. doi: 10.1038/s41598-024-58171-y (PMC10995186; doi:10.1038/s41598-024-58171-y)
Supplement: Supplementary file 2 — Supplementary Table S1. [file 41598_2024_58171_MOESM2_ESM.xlsx]

## Sheet: hepatovirus_tree_complete_ORF
Table S1. Pairwise comparisons of the similarity of Hepatovirus H isolate sotense sequences with those of other representative members of the Hepatovirus genus considering the complete ORF Values above the diagonal refer to nucleotide sequences, and those below the diagonal, to amino acid sequences.
N°	Specie	Samples	1	2	3	4	5	6	7	8	9	10	11	12	13	14	15	16	17	18	19	20	21	22	23	24	25	26	27	28	29	30	31	32	33	34	35	36	37	38	39	40	41	42	43	44	45
1	Hepatovirus G	KT452729|hepatovirus G2|Rhinolophus landeri|Ghana|2010		73.3	65.7	65.7	65.6	65	66	66.7	64	55.4	55.5	55.7	55.4	55.2	55.6	55.5	55.6	55.6	54.9	55.4	55.2	55.4	55.5	55.4	55.4	55.5	55.3	55.3	55.2	54.9	55	55.3	55.3	55.6	55.6	55.7	56.2	56.1	56.3	55.7	55.6	55.7	51.8	51.9
2	Hepatovirus G	KT452730|Bat hepatovirus BUO2BF86Colafr2010|Coleura afra|Ghana|2010	70.6		65.3	65.3	65.4	65.2	66.3	66.5	62.7	56.7	55.5	55.7	55.5	55.3	55.6	55.5	55.5	55.6	55.2	55.5	55.3	55.5	55.6	55.5	55.2	55.5	55.2	55.2	55	54.8	54.9	55.1	55.1	55.3	55.2	55.3	56.4	56.3	56	55.8	55.7	55.7	52.3	52.3
3	Hepatovirus H	KT452695|Hedgehog hepatovirus|Erinaceus europaeus|Germany|2014	65.8	64.9		99.6	98.2	77.7	79.1	74.9	65.8	57.5	56	56.2	55.9	55.8	56.1	56.1	56.2	56	55.6	56	55.8	56	56	56	56.1	56.3	56	56	55.8	55.6	55.6	56	55.6	56	56	56	57.4	57.4	57.8	56.1	56	56.7	52.7	52.8
4	Hepatovirus H	KT452698|Hedgehog hepatovirus|Erinaceus europaeus|Germany|2014	65.4	64.9	98		98.4	77.8	79.1	74.9	65.7	57.4	56	56.2	55.9	55.8	56.1	56.1	56.2	56	55.6	56	55.9	56	56	56	56.1	56.3	56	56	55.9	55.6	55.6	56.1	55.6	55.9	55.9	55.9	57.4	57.3	57.8	56	55.9	56.6	52.7	52.8
5	Hepatovirus H	KT452691|Hedgehog hepatovirus Igel8Erieur2014|Erinaceus europaeus|Germany|2014	65.7	65.2	90.5	90.5		78	79	75.1	66.1	57.5	56.1	56.3	56	55.8	56.2	56.2	56.3	56.2	55.6	56	55.8	56	56.1	56	56.2	56.4	56	56	55.9	55.6	55.7	56.1	55.6	55.7	55.7	55.7	57.5	57.5	57.8	56	55.9	56.7	52.9	53
6	Hepatovirus H	KT877158|hepatovirus H3|Tupaia chinensis|China|01-Jan-2012	64.7	64.2	71.6	71.6	71.9		83.8	75.8	66.3	58	57.6	57.8	57.6	57.6	57.7	57.7	57.6	57.7	57.6	57.9	57.7	57.9	58	57.8	58	57.8	57.5	57.5	57.4	57.2	57.2	57.6	57.2	57.2	57.2	57.3	57.3	57.2	58.6	55.9	56	56.6	52.4	52.5
7	Hepatovirus H	KT452714|hepatovirus H2|Eidolon helvum|Ghana|2010	65.4	65.6	74	74	73.7	75.3		76.8	66.3	58.5	57.3	57.4	57.2	57	57.3	57.2	57.4	57.3	57.1	57.4	57.1	57.5	57.6	57.4	57.4	57.4	57.1	57.1	56.9	56.7	56.7	57.1	56.8	56.9	56.9	56.9	56.8	56.8	57.3	56.1	56	56.8	52.3	52.4
8	Hepatovirus H	OR367421|Hepatovirus H isolate sotense|Artibeus planirostris|Brazil|2021	67.4	66.6	71.7	71.8	71.9	71.3	72.7		66	58	55.9	56	55.8	55.6	55.9	55.8	55.9	56	55.6	55.9	55.9	56	56.1	56	55.9	56	55.9	55.9	55.7	55.5	55.6	55.9	55.5	55.5	55.4	55.4	56.5	56.5	56.7	56.2	56.1	56	52.6	52.6
9	Hepatovirus B	KR703607|Phopivirus|Phoca vitulina|USA|30-Sep-2011	64.9	63.4	66.2	66	66.1	65	66.5	65.5		58.3	57	57.2	56.8	56.7	57	57	56.9	57.1	56.7	57	57	57.2	57.3	57.2	57.1	57.1	56.9	56.9	56.6	56.5	56.5	56.8	56.6	56.6	56.6	56.7	58.8	58.7	58.2	57.4	57.5	57.4	52.7	52.7
10	Hepatovirus C	KT452742|Bat hepatovirus SMG18520Minmav2014|Miniopterus cf manavi|Madagascar|2014	59.7	59.8	61.4	61.4	62	60.9	61.8	60.8	61.5		53.3	53.4	53.2	53.1	53.3	53.4	53.4	53.3	53	53.3	53.3	53.4	53.4	53.3	53.3	53.4	53.1	53.1	53.1	52.9	52.8	53.1	53.2	53.4	53.4	53.5	55.1	55	54.7	53.6	53.5	53.2	50	50.2
11	Hepatovirus A	EF406357|Hepatovirus A	58.5	59.1	60.3	60.1	60.6	59.9	60.1	60.5	59.5	57.5		99.6	98.8	98.6	99.5	99.2	99	99.2	97.8	98.7	97.5	98.3	98.7	98.6	96.5	97.2	94.2	94.2	94.1	94	93.9	94.3	94.1	92.8	92.7	92.9	66.3	66.1	64.8	65.9	65.9	65.4	50.7	50.6
12	Hepatovirus A	LC049342|Hepatovirus A|Homo sapiens|MongoliaUlaanbaatar|2012	58.5	58.9	60.4	60.2	60.5	59.9	60.1	60.4	59.5	57.6	96.4		98.9	98.7	99.6	99.2	99.1	99.2	97.9	98.7	97.5	98.4	98.7	98.7	96.5	97.2	94.5	94.4	94.3	94.3	94.1	94.5	94.3	92.9	92.9	93	66.4	66.3	64.9	66	66	65.6	50.8	50.7
13	Hepatovirus A	JQ425480|Hepatovirus A|Homo sapiens|USA	58.5	58.9	60.3	60	60.2	59.7	59.8	60.1	59.2	56.9	95.7	95		98.8	99	98.7	98.6	98.7	97.5	98.3	97	97.9	98.3	98.1	96.1	96.7	93.8	93.7	93.6	93.5	93.4	93.8	93.6	92.4	92.3	92.5	65.9	65.7	64.4	65.6	65.6	65.2	50.8	50.7
14	Hepatovirus A	X75214|Hepatovirus A	58.3	59.1	60.1	59.9	60.1	59.7	59.7	59.9	59.2	56.8	95.9	95.2	96		99.1	98.7	98.3	98.6	97	97.8	96.6	97.6	97.9	97.7	96	96.5	93.5	93.5	93.4	93.3	93.2	93.6	93.6	92	92	92.1	65.8	65.6	64.3	65.4	65.4	65	50.5	50.4
15	Hepatovirus A	X75216|Hepatovirus A	58.5	59.3	60.4	60.2	60.5	60	60	60.2	59.4	57.1	96.5	95.7	96	99.3		99.6	99.2	99.5	97.9	98.7	97.4	98.3	98.7	98.6	96.5	97.3	94.3	94.3	94.2	94.1	94	94.4	94.3	92.8	92.7	92.9	66.3	66.2	64.7	65.9	65.9	65.4	50.6	50.5
16	Hepatovirus A	HM769724|Hepatovirus A|Homo sapiens|Argentina|11-Jun-2006	58.5	59.3	60.5	60.3	60.6	59.8	60.1	60.3	59.6	57.4	95.8	94.9	95.2	96.6	97.2		99	99.1	98	98.7	97.3	98.4	98.7	98.5	96.5	97.3	94.3	94.2	94.1	94	93.9	94.3	94.2	92.5	92.5	92.6	66.2	66	64.7	65.8	65.8	65.2	50.5	50.5
17	Hepatovirus A	EU131373|Hepatovirus A|Uruguay	58.7	59.2	60.2	60.1	60.5	60	60.1	60.4	59.3	57.4	95.5	94.9	95.4	95.2	95.7	95.2		99.2	97.8	98.7	97.3	98.3	98.7	98.4	96.4	97.1	94.4	94.3	94.3	94.2	94	94.4	94.2	92.8	92.8	92.9	66.3	66.1	64.7	65.8	65.8	65.2	50.6	50.5
18	Hepatovirus A	EU526089|Hepatovirus A|Homo sapiens|Uruguay	58.6	59.3	60.3	60.2	60.6	60.2	60	60.5	59.3	57.3	96	95.3	95.5	95.8	96.3	95.8	96.9		97.8	98.5	97.1	98.2	98.6	98.4	96.4	97.1	94.2	94.1	94	94	93.8	94.2	94.2	92.8	92.7	92.9	66.3	66.1	64.7	65.9	65.9	65.4	50.6	50.5
19	Hepatovirus A	KX228694|Human hepatitis A virus|Egypt|2014	58.4	58.5	59.7	59.7	59.6	59.3	59.8	60.1	59.4	57.2	90.8	90.5	90.5	90.5	91	90.9	91.1	90.9		98.7	97.2	98.4	98.5	98.3	95.5	96.4	93.4	93.3	93.2	93.1	93	93.5	93.1	92.2	92.1	92.3	66	65.9	64.5	65.4	65.4	65	50.5	50.4
20	Hepatovirus A	KY003229|Hepatovirus A|South Africa|2011	58.4	58.7	59.9	59.7	59.8	59.5	60.2	59.9	59.4	57.3	91.1	90.6	90.5	90.5	91	91	91.1	90.8	96.3		98.1	99.1	99.2	99.2	96.4	97.2	94.2	94.2	94.1	94	93.9	94.3	93.9	93	93	93.2	66.4	66.3	65	65.8	65.8	65.5	50.7	50.6
21	Hepatovirus A	KX088647|Hepatovirus A|Spain|Apr-2016	58.2	58.5	60	59.8	60.1	59.5	60.2	60.1	59.7	57.4	90.6	90.3	90.2	90.3	90.7	90.7	91.1	90.7	95.1	95		97.8	98	97.9	95.3	95.9	93.1	93.1	93	92.9	92.8	93.3	92.9	92.4	92.3	92.5	66	66	64.8	65.6	65.6	65.5	50.7	50.6
22	Hepatovirus A	M20273|Hepatovirus A	58.6	58.7	60	59.8	60	59.8	60	60.4	59.6	57.4	91.2	90.9	90.8	90.8	91.3	91.2	91.5	91.3	94.8	94.8	94.3		99	98.8	96	96.8	93.8	93.7	93.6	93.5	93.4	93.9	93.5	92.6	92.6	92.8	66.2	66.1	64.7	65.6	65.6	65.2	50.8	50.7
23	Hepatovirus A	HQ246217|Hepatovirus A|chimpanzee|May-1980	58.4	58.7	60	59.8	60	59.8	60.2	60.4	59.5	57.6	91.3	90.8	91.1	90.9	91.4	91.2	91.5	91.3	93.9	94	93.6	94.4		99.2	96.5	97.1	94.2	94.2	94.1	94	93.9	94.3	93.9	93	93	93.1	66.5	66.4	64.9	65.9	65.9	65.6	50.9	50.8
24	Hepatovirus A	LC128713|Hepatovirus A|Homo sapiens|Thailand|2000-08-01	58.6	58.5	59.8	59.6	60	59.7	60.2	60.2	59.7	57.1	91.2	90.8	90.7	90.8	91.3	91	91	91	93.8	93.9	93.5	93.9	93.7		96.3	97.1	94.1	94.1	94	93.9	93.8	94.2	93.9	93	93	93.2	66.4	66.3	64.9	65.9	66	65.6	50.8	50.7
25	Hepatovirus A	AY644676|Hepatovirus A|France	58.4	58.9	59.8	60	59.7	60.1	60.1	59.6	60.1	57.1	85.8	85.2	85.3	85.4	85.7	85.4	85.3	85.6	85.1	85.3	84.8	84.9	85.3	85.3		98.2	93.9	93.7	93.6	93.5	93.4	93.8	93.7	92.4	92.4	92.5	66	65.8	64.8	65.8	65.8	65.2	50.9	50.8
26	Hepatovirus A	AY644670|Hepatovirus A|Homo sapiens|Sierra Leone	58.5	59.2	60	60.1	60	59.9	60.2	59.8	59.9	57.2	86	85.3	85.2	85.6	86	85.8	85.7	85.9	85.1	85.3	84.8	85.3	85.2	85.7	90.3		94.5	94.4	94.3	94.3	94.1	94.5	94.1	93	93	93.1	66.3	66.1	64.9	65.9	65.9	65.2	50.9	50.8
27	Hepatovirus A	AB279732|Hepatovirus A|Homo sapiens|Japan Aichi|1990	58.3	58.2	59.8	59.6	60	60.1	60.2	60	60.4	57.4	82.2	82.4	81.7	81.7	82.1	82.2	82.1	81.9	82.1	82.2	81.9	82.4	82.3	82.2	82.2	82.2		99.9	99.6	99.4	99.4	99.7	98.2	92.1	92.1	92.2	66.3	66.2	65.1	66.2	66.1	65.4	50.5	50.4
28	Hepatovirus A	AB973400|Hepatovirus A|Homo sapiens|Japan|2014-01-31	58.4	57.9	59.9	59.6	60.1	59.9	60	59.7	60.1	57.3	82	82.1	81.5	81.5	81.9	82	81.8	81.8	82	82.1	81.6	82.1	82.2	82.1	82.1	82.2	97.4		99.6	99.3	99.4	99.7	98.2	92	92.1	92.1	66.2	66.1	65.1	66.1	66.1	65.4	50.4	50.3
29	Hepatovirus A	FJ360730|Hepatovirus A|Homo sapiens|India|13-Oct-2006	58.4	57.9	59.9	59.6	60	59.9	60.1	59.8	60	57.3	82.5	82.7	81.9	81.7	82.2	82.2	82.4	82.3	82	81.9	81.8	82.1	82.3	82.3	82.1	82.2	96.4	95.9		99.2	99.2	99.6	98	91.8	91.9	91.9	66.1	66	65	66	65.9	65.3	50.4	50.3
30	Hepatovirus A	FJ360732|Hepatovirus A|Homo sapiens|India|11-Apr-2008	58.2	58.1	59.8	59.7	60	60.1	60.3	59.8	60.1	57.4	82.2	82.4	81.7	81.4	82	81.9	82	82	82.1	82.1	81.7	82.2	82.2	82.2	82.4	82.1	96.5	96.3	96.6		99	99.3	97.8	91.7	91.8	91.8	65.9	65.7	65	65.9	65.9	65.2	50.2	50.2
31	Hepatovirus A	FJ227135|Hepatovirus A|Homo sapiens|India|20-Feb-2007	58.3	58	59.8	59.6	59.9	60	60.1	59.8	60.2	57.1	82.1	82.4	81.7	81.5	82	82.1	81.9	81.9	82.1	81.9	81.7	82	82	82	81.9	82.1	96.4	95.9	95.8	96.1		99.3	97.8	91.7	91.7	91.7	65.9	65.8	64.8	65.9	65.8	65.1	50.1	50
32	Hepatovirus A	AB279734|Hepatovirus A|Homo sapiens|Japan Tokyo|1995	58.4	58.1	59.8	59.7	59.9	60.2	60.4	59.9	60.3	57.3	82.1	82.3	81.7	81.5	82	82.1	81.7	81.8	82	82	81.9	82.3	82.1	82.1	81.9	82.2	94.6	94.2	94.5	94.7	94.6		98.2	92.1	92.1	92.1	66.3	66.1	65.3	66.3	66.2	65.6	50.5	50.4
33	Hepatovirus A	AB300205|Hepatovirus A|JapanSaga|1977	58.2	58.4	59.8	59.9	60.1	60.1	59.9	59.9	60	57.6	82.6	82.4	82.1	82.1	82.6	82.5	82.3	82.5	82	82.7	81.7	82.1	82	82.2	82	82.2	88.2	88.3	88.2	88.3	88.4	88.2		91.9	91.9	91.9	66	65.9	65	66.1	66.1	65.3	50.4	50.3
34	Hepatovirus A	D00924|Simian hepatitis A virus	58.5	58	59.3	59.2	59.8	59.4	59.8	59.6	59.2	57.2	81.4	81.2	81	81.1	81.5	81.2	81.4	81.5	81	81.3	80.8	81	81.2	80.7	80.9	81.2	80.6	80.4	80.4	80.3	80.3	80.3	80.8		99.8	99.2	66.4	66.3	65.3	66	66.1	65.6	50.6	50.5
35	Hepatovirus A	EU140838|Simian hepatitis A virus|Macaca mulatta|India	58.6	58	59.3	59.3	59.8	59.5	59.8	59.5	59.2	57.2	81.4	81.1	81	81	81.5	81.2	81.3	81.4	80.9	81.3	80.8	81	81.2	80.7	81	81.2	80.6	80.4	80.5	80.4	80.3	80.3	80.7	99.7		99.2	66.4	66.3	65.3	66.1	66.1	65.6	50.7	50.6
36	Hepatovirus A	KT819575|Hepatovirus A|Papio anubis|Uganda|14-Sep-2010	58.3	58.2	59.1	59.1	59.8	59.6	60	59.5	59.3	57.1	81.3	81	81	81	81.4	81	81.3	81.5	81	81.3	80.9	81.1	81.5	80.8	80.7	81.1	80.7	80.5	80.6	80.6	80.5	80.3	81	94.3	94.3		66.5	66.3	65.4	66	66	65.6	50.6	50.5
37	Hepatovirus F	KT229611|Hepatovirus A|woodchuck|China|2013	59.9	59.1	60.5	60.6	61	59.5	60.5	60.9	60.6	58.8	66.9	66.7	66.4	66.7	67	67.1	66.9	66.9	66.5	66.6	66.4	66.7	66.9	66.5	66.2	66	66.2	66.1	66.1	66	66	66.1	66.1	66.3	66.3	66.4		99.4	75	68.9	68.9	68.4	52.3	52.3
38	Hepatovirus F	KT229612|Hepatovirus A|woodchuck|China|2013	59.8	59.2	60.7	60.7	61	59.5	60.5	60.9	60.5	58.7	66.9	66.7	66.3	66.6	66.9	67	66.9	66.8	66.4	66.6	66.4	66.7	66.8	66.5	66.1	65.9	66.1	66.1	66.1	65.9	66	66	66.1	66.4	66.3	66.4	98.3		74.9	68.8	68.7	68.2	52.2	52.2
39	Hepatovirus F	KT452685|Rodent hepatovirus KEF121Sigmas2012|Sigmodon mascotensis|Mexico|2012	59.9	59.4	60.8	61	60.9	60.1	60.5	61.4	60.4	57.5	66	65.9	65.6	65.4	65.7	65.8	65.8	66.3	65.5	65.6	65.5	66	66.2	65.9	65.4	65.4	65.2	65.2	65.3	65.4	65.3	65.3	65.5	64.9	64.9	65.1	73.2	73.2		68.1	68.2	67.3	50.4	50.5
40	Hepatovirus D	KT452637|Rodent hepatovirus RMU101637Micarv2010|Microtus arvalis|Germany|2010	59.8	58.9	60.3	60.4	60.3	59.2	60.1	61	59.8	57.9	66.4	66.4	66.2	65.9	66.3	66.4	66.2	66.3	66.1	66.3	66.1	66.3	66.4	66.3	65.8	66.4	67	66.7	66.8	66.7	66.7	66.8	66.5	66.7	66.7	66.6	69.1	69	68.7		99.3	83.7	50.8	50.7
41	Hepatovirus D	KT452641|Rodent hepatovirus|Myodes glareolus|Germany|2011	59.8	59.3	60.1	60.3	60.2	58.9	59.9	60.6	60	58.4	66.3	66.5	65.9	65.8	66.1	66.3	66.3	66.4	66.1	66.3	66.4	66.4	66.5	66.4	66	66.5	67	66.8	66.9	67	66.9	66.8	66.7	66.6	66.6	66.4	69.1	69	68.8	91.7		83.6	50.7	50.7
42	Hepatovirus D	KT452644|hepatovirus D2|Cricetulus migratorius|Afghanistan|2011	59.4	59.1	60	60.2	60.6	59.6	60.3	59.9	59.4	57.2	66.1	65.9	65.8	65.7	66	66	65.9	65.9	65.5	65.7	65.9	65.7	65.8	65.7	65.7	65.6	66	65.8	65.8	66.2	65.9	65.6	66	65.3	65.3	65.2	68.7	68.7	68	77.5	77.5		51.1	51
43	Hepatovirus I	KT452658|Shrew hepatovirus KS121232Sorara2012|Sorex araneus|Germany|2012	57.1	56.9	57.5	57.4	57.3	57.3	57.5	57.6	57.9	56	59.1	59.3	59.2	59.1	59.3	59.5	59.3	59.2	59.1	59.1	59.4	59.5	59.5	59.3	58.9	58.9	58.7	58.7	58.7	58.7	58.8	58.9	58.9	58.4	58.6	58.7	60.1	59.9	59.2	59.3	58.8	58.8		99.4
44	Hepatovirus I	KT452661|Shrew hepatovirus|Sorex araneus|Germany|2012	56.8	57.1	57.4	57.4	57.6	56.9	57.6	57.8	57.1	55.7	59.4	59.4	59.2	59.5	59.7	59.7	59.3	59.5	58.8	59	59	59.1	59.2	59	59.5	59.4	58.6	58.6	58.3	58.5	58.5	58.6	59	58.7	58.8	58.8	60.1	60	59.7	59.4	59	59.1	90.2
45	Hepatovirus E	KT452735|Rodent hepatovirus CIV459Lopsik2004|Lophuromys sikapusi|Cote dIvoire|2004	57	55.4	58.3	58.4	58.4	57.7	58.7	58.1	57.5	59.3	57.5	57.6	57	57.2	57.5	57.7	57.5	57.5	57.4	57.5	57.3	57.4	57.6	57.5	57.4	57.6	57.8	57.9	57.6	57.8	57.7	57.9	58.3	57.7	57.8	57.7	58.5	58.3	58.3	57.8	57.7	57.5	55.5	55.8
