# Supplementary material for: Genomic characterization of a novel Hepatovirus identified in Maranhão state, Brazil
Source: Sci Rep. 2024 Apr 5;14:7981. doi: 10.1038/s41598-024-58171-y (PMC10995186; doi:10.1038/s41598-024-58171-y)
Supplement: Supplementary file 3 — Supplementary Table S2. [file 41598_2024_58171_MOESM3_ESM.xlsx]

## Sheet: hepatovirus_tree_P1_nt
Table S2. Pairwise comparisons of the similarity of Hepatovirus H isolate sotense sequences with those of other representative members of the Hepatovirus genus considering the region P1 Values above the diagonal refer to nucleotide sequences, and those below the diagonal, to amino acid sequences.
N°	Specie	Samples	1	2	3	4	5	6	7	8	9	10	11	12	13	14	15	16	17	18	19	20	21	22	23	24	25	26	27	28	29	30	31	32	33	34	35	36	37	38	39	40	41	42	43	44	45
1	Hepatovirus G	KT452729|hepatovirus G2|Rhinolophus landeri|Ghana|2010		85.6	79.2	79.1	79.1	80.9	81.9	80.1	78.2	73.4	71.8	72.1	71.7	71.6	71.9	71.9	71.8	71.9	72.2	72	72.1	72.2	72.2	72.2	71.6	71.7	72.2	72.2	72.1	71.8	72.1	72.1	72.3	71.6	71.6	71.4	74.6	74.3	75.1	74.5	74.3	74	62.8	62.8	73
2	Hepatovirus G	KT452730|Bat hepatovirus BUO2BF86Colafr2010|Coleura afra|Ghana|2010	76.7		79.7	79.7	79.7	82	82.4	80.4	77.2	72.6	72.1	72.4	71.9	71.9	72.3	72.1	72	72.3	72.1	71.9	72	72.1	72.1	72.1	71.6	71.6	72.1	72.1	71.9	71.8	72	72	72.3	71.2	71.2	71.1	74.4	74.1	74.9	74.6	74.8	74.6	64.3	64.3	72.6
3	Hepatovirus H	KT452695|Hedgehog hepatovirus|Erinaceus europaeus|Germany|2014	74.4	73		99.6	99	87	86.8	85.1	79.2	73.8	72.3	72.5	71.9	71.6	72.4	72.4	72.3	72.4	72.7	72.4	72.3	72.5	72.7	72.7	72.2	72.4	72.5	72.5	72.4	72.2	72.4	72.7	72.3	72.3	72.3	72.2	76.6	76.3	76.6	74.7	74.7	74.9	63.5	63.6	74
4	Hepatovirus H	KT452698|Hedgehog hepatovirus|Erinaceus europaeus|Germany|2014	73.8	72.7	96.8		99	87	86.6	85.1	79	73.7	72.3	72.5	71.9	71.6	72.4	72.4	72.3	72.4	72.7	72.4	72.5	72.5	72.7	72.7	72.2	72.4	72.8	72.8	72.7	72.4	72.7	72.9	72.5	72.3	72.3	72.2	76.3	76.1	76.6	74.7	74.7	74.7	63.4	63.5	73.7
5	Hepatovirus H	KT452691|Hedgehog hepatovirus Igel8Erieur2014|Erinaceus europaeus|Germany|2014	74.1	73.5	90.7	90.7		86.8	86.7	85	79.4	74.1	72.3	72.5	71.9	71.6	72.4	72.4	72.3	72.4	72.7	72.4	72.3	72.5	72.7	72.7	72.2	72.4	72.5	72.5	72.4	72.2	72.4	72.7	72.3	72	72	71.9	76.4	76.2	76.7	74.8	74.8	74.9	63.7	63.9	73.9
6	Hepatovirus H	KT877158|hepatovirus H3|Tupaia chinensis|China|01-Jan-2012	73.8	72.6	75	75.3	75.9		90.6	87.4	80.6	74.3	74.6	74.8	74.5	74.2	74.7	74.6	74.5	74.7	74.8	74.6	74.8	74.7	74.8	74.8	74.6	74.6	75	75	74.7	74.6	74.8	75.1	74.6	74.6	74.6	74.5	76.6	76.3	77.6	75.4	75.6	75.9	63.5	63.5	74.5
7	Hepatovirus H	KT452714|hepatovirus H2|Eidolon helvum|Ghana|2010	74.3	74.7	77.1	76.8	76.8	77.9		87.9	80.5	74.2	73.8	74.1	73.6	73.3	73.9	73.8	73.7	73.9	74.1	73.8	73.7	73.9	74.1	74.1	73.6	73.6	73.7	73.7	73.4	73.3	73.6	73.8	73.7	73.6	73.6	73.4	75.3	75.2	75.8	75.3	75.1	75.3	62.8	62.8	74
8	Hepatovirus H	OR367421|Hepatovirus H isolate sotense|Artibeus planirostris|Brazil|2021	75.3	73.9	76.6	76.9	77.4	76.6	78.1		79.8	74.4	72.4	72.6	72.3	72	72.5	72.5	72.4	72.5	72.8	72.5	72.9	72.8	72.8	72.8	72.3	72.3	72.8	72.8	72.5	72.4	72.6	72.9	72.6	72.3	72	72.1	75.5	75.4	75.5	74.5	74.3	73.5	64	64	75.9
9	Hepatovirus B	KR703607|Phopivirus|Phoca vitulina|USA|30-Sep-2011	72.5	72.2	71.6	71.4	71.9	71.3	73.3	72.9		77.5	73.6	73.8	73.3	73.3	73.7	73.8	73.9	73.7	74.1	73.8	73.9	73.9	74.1	74.1	73.7	73.8	73.9	73.9	73.7	73.6	73.8	73.9	73.9	73.8	73.6	73.7	76.1	75.8	77.2	75.1	75.2	74.3	61.2	61.2	74.7
10	Hepatovirus C	KT452742|Bat hepatovirus SMG18520Minmav2014|Miniopterus cf manavi|Madagascar|2014	70.5	70.1	69.1	69.3	70.5	70.5	70.1	70.6	71.1		72.3	72.6	72.1	72.1	72.5	72.6	72.6	72.5	72.6	72.3	72.3	72.5	72.6	72.6	72.1	72.2	72.3	72.3	72.3	72	72.2	72.3	72.5	72.6	72.3	72.5	74.8	74.6	74.1	74.6	74.2	73.3	61.6	61.8	76.6
11	Hepatovirus A	EF406357|Hepatovirus A	69.3	70.3	70.3	69.7	70.5	70.4	70.7	71.2	68.8	68.9		99.6	99	98.8	99.9	99.6	99.4	99.9	99.2	99	98.1	99.1	99.5	99.4	99	99	97.2	97.2	96.9	96.8	97	97.2	97.2	95.9	95.6	95.6	79.4	79.1	79.1	81.6	81.8	81.4	60.9	60.8	70.8
12	Hepatovirus A	LC049342|Hepatovirus A|Homo sapiens|MongoliaUlaanbaatar|2012	69.5	70.4	70.1	69.6	70.5	70.2	71	71.8	69.4	69.3	96		99	98.8	99.7	99.5	99.5	99.7	99.4	99.1	98.2	99.2	99.6	99.5	98.8	98.8	97.4	97.4	97.2	97	97.3	97.4	97.2	96.1	95.9	95.9	79.5	79.2	79.3	81.9	82	81.6	61.2	61.1	71
13	Hepatovirus A	JQ425480|Hepatovirus A|Homo sapiens|USA	69.4	70.1	69.6	69	69.7	69.5	70.2	70.3	68.4	67.7	95.4	94		99.6	99.1	98.8	98.7	99.1	98.6	98.3	97.4	98.5	98.8	98.7	98.2	98.2	96.6	96.6	96.4	96.3	96.5	96.6	96.5	95.5	95.2	95.2	79.1	78.9	78.8	81.3	81.4	81.1	61.1	60.9	70.4
14	Hepatovirus A	X75214|Hepatovirus A	69.1	70.4	69.7	69.4	70.2	69.5	70.3	70.9	68.9	68.2	96.2	94.7	96.5		99	98.7	98.6	99	98.5	98.2	97.3	98.3	98.7	98.6	98.1	98.1	96.5	96.5	96.3	96.1	96.4	96.5	96.4	95.2	95	95	79	78.7	78.7	81.1	81.3	81	61.2	61.1	70.1
15	Hepatovirus A	X75216|Hepatovirus A	69.5	70.9	70.2	69.8	70.6	70	70.7	71.3	69.1	68.6	97	95.5	95.9	99.1		99.7	99.5	100	99.4	99.1	98.2	99.2	99.6	99.5	99.1	99.1	97.3	97.3	97	96.9	97.2	97.3	97.3	96	95.7	95.7	79.5	79.2	79.2	81.8	81.9	81.5	61.1	60.9	70.9
16	Hepatovirus A	HM769724|Hepatovirus A|Homo sapiens|Argentina|11-Jun-2006	69.4	70.8	70.4	69.8	70.5	69.6	70.5	71.1	69.1	69.1	95.9	94.8	94.6	96.2	97		99.5	99.7	99.4	99.1	98.2	99.2	99.6	99.5	99.1	99.1	97.4	97.4	97.2	97	97.3	97.4	97.4	95.7	95.5	95.5	79.4	79.1	79.2	81.8	81.9	81.3	60.9	60.8	70.9
17	Hepatovirus A	EU131373|Hepatovirus A|Uruguay	69.7	70.6	69.9	69.4	70.4	70	70.9	71	68.8	69.1	95.4	94.5	95.2	95.2	95.8	95.1		99.5	99.4	99.1	98.2	99.2	99.6	99.5	98.8	98.8	97.3	97.3	97	96.9	97.2	97.3	97	95.7	95.5	95.5	79.2	79	79.1	81.5	81.6	81.3	60.9	60.8	71
18	Hepatovirus A	EU526089|Hepatovirus A|Homo sapiens|Uruguay	69.6	70.9	70.4	69.9	70.8	70.3	70.9	71	68.9	68.8	95.8	94.5	94.9	95.9	96.6	96.1	95.9		99.4	99.1	98.2	99.2	99.6	99.5	99.1	99.1	97.3	97.3	97	96.9	97.2	97.3	97.3	96	95.7	95.7	79.5	79.2	79.2	81.8	81.9	81.5	61.1	60.9	70.9
19	Hepatovirus A	KX228694|Human hepatitis A virus|Egypt|2014	69.7	70	70	69.8	69.9	69.5	70.7	70.9	69.7	68.8	90.8	90.5	89.5	90.3	91.1	90.7	90.5	90.7		99.8	98.8	99.9	99.7	99.9	99	99.2	97.6	97.6	97.3	97.2	97.4	97.8	97.3	96	95.7	95.7	79.6	79.4	79.5	81.6	81.8	81.6	61.2	61.1	71.2
20	Hepatovirus A	KY003229|Hepatovirus A|South Africa|2011	69.3	70	70.1	69.8	70.2	69.5	70.9	71.1	69.7	69	90.8	90.4	89.7	90.5	91.2	90.7	90.5	90.7	96.8		98.6	99.6	99.5	99.6	98.7	99	97.3	97.3	97	96.9	97.2	97.6	97	95.8	95.5	95.5	79.4	79.1	79.2	81.4	81.5	81.4	60.9	60.8	70.9
21	Hepatovirus A	KX088647|Hepatovirus A|Spain|Apr-2016	69.1	70	70	69.6	70.5	69.5	70.7	71.2	69.8	69	90.7	90.3	89.6	90.4	91	90.7	90.9	90.8	95.1	95.1		98.7	98.6	98.7	97.9	98.2	96.6	96.6	96.4	96.3	96.5	96.9	96.5	95.6	95.4	95.4	79.5	79.2	79.6	81.4	81.5	81.4	61.3	61.2	71
22	Hepatovirus A	M20273|Hepatovirus A	70	70.2	70	69.5	70.7	69.6	70.9	71.4	69.7	69.6	91.2	90.8	90.2	90.9	91.5	91.1	91.2	91.4	94.8	94.5	94.4		99.6	99.7	98.8	99.1	97.4	97.4	97.2	97	97.3	97.7	97.2	95.9	95.6	95.6	79.5	79.2	79.3	81.5	81.6	81.5	61.2	61.1	71.2
23	Hepatovirus A	HQ246217|Hepatovirus A|chimpanzee|May-1980	69.7	69.8	69.9	69.4	69.9	69.8	70.5	70.9	69.3	69.4	91.4	90.9	90.5	90.9	91.6	90.9	91.4	91.2	93.9	93.9	93.6	94.5		99.9	99.2	99.2	97.7	97.7	97.4	97.3	97.6	97.7	97.4	96.1	95.9	95.9	79.6	79.4	79.5	81.6	81.8	81.6	61.2	61.1	71.2
24	Hepatovirus A	LC128713|Hepatovirus A|Homo sapiens|Thailand|2000-08-01	70.1	69.6	69.4	69.3	69.8	69.6	70.5	70.9	69.6	69.5	90.8	90.8	90.1	90.8	91.4	90.9	90.9	90.9	94	93.9	93.3	93.9	94.2		99.1	99.4	97.7	97.7	97.4	97.3	97.6	97.7	97.4	96.1	95.9	95.9	79.6	79.4	79.5	81.6	81.8	81.6	61.2	61.1	71.2
25	Hepatovirus A	AY644676|Hepatovirus A|France	69.8	70.3	70.2	70.1	70	70.4	71.2	70	70	68.3	86.3	85.5	85.7	85.5	86.1	85.6	85.6	86	85.9	85.8	85.4	85.6	85.6	86.1		99.2	97.2	97.2	96.9	96.8	97	97.2	97.2	95.6	95.4	95.4	79.2	79	79.1	81.4	81.5	81.1	61.1	60.9	70.6
26	Hepatovirus A	AY644670|Hepatovirus A|Homo sapiens|Sierra Leone	70.6	70.3	70.8	70.7	70.2	69.9	70.6	70.4	69.7	68.2	86	84.5	84.5	85.3	86	85.4	85.8	86	85.4	85.2	84.9	85.6	84.8	85.6	90.8		97.6	97.6	97.3	97.2	97.4	97.6	97.3	95.7	95.7	95.5	79.6	79.4	79.2	81.8	81.9	81.5	61.2	61.1	70.8
27	Hepatovirus A	AB279732|Hepatovirus A|Homo sapiens|Japan Aichi|1990	69.7	69.3	69.2	68.9	69.9	69.6	70.7	71.2	69.7	68.5	83.2	83.6	82.4	82.7	83.3	82.8	83	82.8	83.2	83	82.7	83.2	83	83.5	82.6	82.6		100	99.6	99.6	99.9	99.7	98.8	95.2	95.2	95.1	79.2	79	79.5	81.6	81.6	81.1	60.8	60.7	71
28	Hepatovirus A	AB973400|Hepatovirus A|Homo sapiens|Japan|2014-01-31	70	69	69.3	69.1	69.9	70	70.3	70.4	69.4	68.2	82.8	82.9	82	82.1	82.7	82.4	82.5	82.4	83.2	82.9	82.4	82.8	82.6	83.1	82.5	82.5	97.2		99.6	99.6	99.9	99.7	98.8	95.2	95.2	95.1	79.2	79	79.5	81.6	81.6	81.1	60.8	60.7	71
29	Hepatovirus A	FJ360730|Hepatovirus A|Homo sapiens|India|13-Oct-2006	69.7	69.2	69.6	69	69.6	69.3	70.4	70.8	69	68.5	83.1	83.2	82.3	82.5	83.1	82.6	82.9	82.5	83.1	82.8	82.6	82.9	82.9	83.5	82.1	82.3	96.1	95.5		99.2	99.5	99.4	98.5	94.8	94.8	94.7	79.1	78.9	79.3	81.4	81.4	81	60.8	60.7	70.9
30	Hepatovirus A	FJ360732|Hepatovirus A|Homo sapiens|India|11-Apr-2008	69.6	69.4	69.3	69.1	69.9	69.9	70.4	70.9	69.4	68.4	82.8	83.2	82.1	82.3	82.9	82.4	82.9	82.6	83.4	82.9	82.6	83	82.7	83.5	82.6	82.4	96.2	95.8	96.5		99.5	99.4	98.5	94.8	94.8	94.7	78.9	78.6	79.1	81.3	81.3	80.7	60.7	60.5	70.6
31	Hepatovirus A	FJ227135|Hepatovirus A|Homo sapiens|India|20-Feb-2007	70	69.3	69.3	69	70	69.8	70.3	71.1	69.5	68.5	83.2	83.6	82.2	82.6	83.2	82.9	82.8	82.6	83.3	82.7	82.9	82.7	82.7	83.2	82.1	82.6	96.4	95.5	95.5	95.6		99.6	98.7	95.1	95.1	95	79.1	78.9	79.3	81.5	81.5	81	60.7	60.5	70.9
32	Hepatovirus A	AB279734|Hepatovirus A|Homo sapiens|Japan Tokyo|1995	69.8	69.4	69.3	69.3	69.8	69.9	70.6	71.2	69.1	68.3	82.9	83.2	82	82.3	83	82.9	82.5	82.4	83	82.7	83.1	83.4	82.8	82.9	82.9	82.8	94.7	94.3	94.6	94.3	94.4		98.6	95.2	95.2	95.1	79.4	79.1	79.6	81.8	81.8	81.3	60.8	60.7	71.2
33	Hepatovirus A	AB300205|Hepatovirus A|JapanSaga|1977	69.6	69.7	70	70.3	70.1	70.4	70.5	70.7	69.2	68.5	82.8	82.8	82.2	82.7	83.4	83.2	82.7	83	83.2	83.8	82.7	82.7	82.4	82.9	82.4	82	88.5	88.4	88.4	88.5	88.7	88.4		95.5	95.2	95.2	78.9	78.6	79.3	81.3	81.3	80.9	60.8	60.7	70.9
34	Hepatovirus A	D00924|Simian hepatitis A virus	69.6	68.3	68.5	68.7	69	69.9	70.3	69.6	68.1	67.7	82.6	82.1	81.7	81.9	82.5	82	82.1	82.3	81.9	81.9	81.4	81.8	82.1	81.6	81.8	81.7	80.9	80.8	80.5	80.8	80.6	80.7	81.7		99.7	99.6	80	79.7	79.8	81.9	82	81.8	60.9	60.8	70.9
35	Hepatovirus A	EU140838|Simian hepatitis A virus|Macaca mulatta|India	69.6	68.3	68.5	68.7	69	69.9	70.3	69.5	68	67.5	82.5	82	81.7	81.8	82.4	81.9	82	82.3	81.8	81.8	81.3	81.7	82	81.5	81.8	81.7	80.8	80.7	80.5	80.8	80.5	80.6	81.5	99.8		99.4	80	79.7	79.6	81.9	82	81.8	61.2	61.1	70.6
36	Hepatovirus A	KT819575|Hepatovirus A|Papio anubis|Uganda|14-Sep-2010	69.2	69.1	68.1	68.1	68.8	69.9	70.3	69.9	68.4	67.8	82.4	82.1	81.8	81.7	82.3	81.9	82.2	82.3	81.6	81.6	81.1	81.7	82.1	81.1	81.1	81.3	80.8	80.7	80.7	80.9	80.8	80.7	81	93.9	93.9		79.9	79.6	79.7	81.8	81.9	81.6	60.7	60.5	70.8
37	Hepatovirus F	KT229611|Hepatovirus A|woodchuck|China|2013	70.8	70.2	70.4	70.5	71.4	69.4	70.7	71.8	70.1	70.8	73.6	73.7	72.7	73.6	73.9	73.5	73.3	73.5	72.5	73	72.6	73.2	73.1	72.7	73	73.2	72.3	71.8	72	72.1	72.4	72.3	72.7	74	74	74.1		99.5	88.3	82.4	82.4	82.1	61.7	61.7	73.4
38	Hepatovirus F	KT229612|Hepatovirus A|woodchuck|China|2013	70.3	69.8	70.4	70.3	71	69	70.5	71.4	69.8	70.6	73.4	73.6	72.4	73.4	73.6	73.4	73.2	73.2	72.7	73	72.7	73.1	73	72.8	73	73.2	72.3	71.8	72.1	71.9	72.3	72.1	72.7	73.8	73.8	74	98.4		88.1	82.1	82.1	81.9	61.5	61.5	73.3
39	Hepatovirus F	KT452685|Rodent hepatovirus KEF121Sigmas2012|Sigmodon mascotensis|Mexico|2012	71.5	70.7	70.3	70.6	70.6	70.4	70.1	72.5	70.6	69	73.3	73.2	72.7	72.8	73.2	72.7	73.1	73.7	72.8	72.8	72.6	72.9	73.4	73.1	72.8	72.1	71.5	71.4	71.4	71.6	71.9	71.7	71.7	71.8	71.8	72.1	79.8	79.7		82	82.2	81.3	60.9	60.9	73.4
40	Hepatovirus D	KT452637|Rodent hepatovirus RMU101637Micarv2010|Microtus arvalis|Germany|2010	71.8	69.6	70.7	71	71.4	70.2	71.2	71.9	69.5	70.5	74.3	74.4	73.6	74.1	74.5	74.4	74.3	74.4	73.9	73.8	73.6	74.4	74	74.4	74	74.1	75.2	75.1	75.2	75	75.3	75.8	74.9	75	75	74.7	76.4	75.9	74.3		99.4	91.8	62.2	62.2	72.9
41	Hepatovirus D	KT452641|Rodent hepatovirus|Myodes glareolus|Germany|2011	71.8	71	70.3	70.7	71.3	69.1	70.7	70.9	69.7	70.7	74.2	74.4	72.9	73.5	73.9	74	74.1	74.5	74.1	74.5	74.3	74.6	74	74.6	73.8	74.4	75.3	75.1	74.9	75.1	75.2	75.2	74.7	74.5	74.4	74.3	75.7	75.7	74.2	89.6		91.9	62.1	62.1	72.6
42	Hepatovirus D	KT452644|hepatovirus D2|Cricetulus migratorius|Afghanistan|2011	71.1	69.8	70	70.4	70.6	69.6	70.2	71	68.4	69.6	73.7	73.8	73.3	73.3	73.7	73.9	74.1	74	73.1	73.3	73.4	73.4	73.4	73.4	73.1	73.8	73.8	73.5	74	74.5	73.7	74	74.1	73.9	73.9	73.6	75.2	74.9	74.5	80.7	80.4		63.1	63	72.8
43	Hepatovirus I	KT452658|Shrew hepatovirus KS121232Sorara2012|Sorex araneus|Germany|2012	65.3	65.5	65	64.8	65.2	64	64	65.3	63.7	63.4	64.3	64.5	64.1	64.5	64.7	64.8	65	64.8	64.6	64.3	65.1	65.4	64.8	64.8	64.9	64.8	65.4	65.2	65.1	65.1	65.7	65.6	64.9	63.9	64.1	64.2	64.9	64.4	63.9	64.5	63.9	65.1		99.6	64.5
44	Hepatovirus I	KT452661|Shrew hepatovirus|Sorex araneus|Germany|2012	64.7	65.5	64.8	64.8	65.7	63.7	64.3	65.3	61.9	62.8	64.9	64.9	64.5	65.3	65.5	65.1	64.8	65.2	64.4	64.2	64.8	64.5	64.5	64.9	65.4	64.8	64.6	64.6	64.4	64.4	64.8	64.9	65	64.4	64.5	64.2	65.3	65.1	64.3	64.2	64.2	64.8	88.9		64.6
45	Hepatovirus E	KT452735|Rodent hepatovirus CIV459Lopsik2004|Lophuromys sikapusi|Cote dIvoire|2004	69.9	67.9	69.5	69.5	68.9	68.3	68.6	69.9	68.3	69.8	68.5	68.8	67.5	67.8	68.3	68.3	68.5	68.5	68.8	68.4	68.5	68.6	68.6	68.6	68.4	67.6	68.5	68.5	68.1	68.1	68	68.3	69.1	67.9	67.8	67.7	68.9	68.4	69.5	68.8	68.1	68.3	64	64
