# Supplementary material for: Genomic characterization of a novel Hepatovirus identified in Maranhão state, Brazil
Source: Sci Rep. 2024 Apr 5;14:7981. doi: 10.1038/s41598-024-58171-y (PMC10995186; doi:10.1038/s41598-024-58171-y)
Supplement: Supplementary file 4 — Supplementary Table S3. [file 41598_2024_58171_MOESM4_ESM.xlsx]

## Sheet: hepatovirus_tree_2C3CD_nt
Table S3. Pairwise comparisons of the similarity of Hepatovirus H isolate sotense sequences with those of other representative members of the Hepatovirus genus considering the region 2C3CD Values above the diagonal refer to nucleotide sequences, and those below the diagonal, to amino acid sequences.
N°	Specie	Samples	1	2	3	4	5	6	7	8	9	10	11	12	13	14	15	16	17	18	19	20	21	22	23	24	25	26	27	28	29	30	31	32	33	34	35	36	37	38	39	40	41	42	43	44	45
1	Hepatovirus G	KT452729|hepatovirus G2|Rhinolophus landeri|Ghana|2010		74.8	68.3	68.3	68.1	66.4	68.1	68.4	66.8	59.7	58.7	58.8	58.7	58.3	58.8	58.6	58.9	58.7	57.3	58.4	58.1	58.4	58.5	58.2	58.3	58.5	58	57.9	57.8	57.7	57.5	58.1	58.1	58.9	58.8	59.1	59.6	59.6	58.9	58.4	58.2	59.2	59.2	59.4	54.1
2	Hepatovirus G	KT452730|Bat hepatovirus BUO2BF86Colafr2010|Coleura afra|Ghana|2010	71.1		68.3	68.3	68.1	66.7	69.4	68.5	65.8	61	58.5	58.6	58.4	58.2	58.6	58.5	58.5	58.6	57.5	58.5	58.1	58.4	58.6	58.2	57.9	58.6	58	58	57.8	57.6	57.4	58	57.7	58.4	58.3	58.3	59.1	59.1	57.6	58.7	58.5	58.9	59.7	59.6	53.1
3	Hepatovirus H	KT452695|Hedgehog hepatovirus|Erinaceus europaeus|Germany|2014	67.9	67.2		99.5	98	77.6	80.8	77.8	66.2	59.8	58	58.1	58	57.6	58	57.9	58.4	58.1	56.8	57.9	57.6	57.8	57.8	57.7	57.9	58.4	57.3	57.3	57.1	56.8	56.7	57.4	56.8	57.7	57.7	57.7	58	58.1	58.9	58.3	58.1	59	59	59.1	54.1
4	Hepatovirus H	KT452698|Hedgehog hepatovirus|Erinaceus europaeus|Germany|2014	67.5	67.3	98.1		98.3	77.7	81	77.8	66.1	59.8	58	58.1	58	57.6	58	57.9	58.4	58.1	56.8	57.9	57.6	57.8	57.8	57.7	57.9	58.4	57.3	57.3	57.1	56.8	56.7	57.4	56.8	57.5	57.5	57.5	58.1	58.2	59	58.1	57.9	58.9	59.2	59.3	54.1
5	Hepatovirus H	KT452691|Hedgehog hepatovirus Igel8Erieur2014|Erinaceus europaeus|Germany|2014	67.6	67.3	90.7	90.8		77.8	80.8	78	66.3	59.8	58.3	58.4	58.3	57.9	58.3	58.2	58.7	58.6	56.9	58	57.7	57.9	58.1	58	58.2	58.7	57.6	57.6	57.4	57.1	57	57.7	57.1	57.4	57.4	57.4	58.4	58.5	58.8	58.2	58	59.2	59.1	59.2	54
6	Hepatovirus H	KT877158|hepatovirus H3|Tupaia chinensis|China|01-Jan-2012	66.4	65.3	71.7	71.5	71.9		84.9	76.7	64.5	60.9	59.8	59.9	60	59.9	60	60	59.8	59.8	59.1	60.1	59.6	60	60.1	59.8	60.3	60	59	59	58.9	58.7	58.6	59.1	58.8	58.7	58.7	58.8	57.9	58	59.1	57.6	57.7	58.4	58.3	58.4	53.7
7	Hepatovirus H	KT452714|hepatovirus H2|Eidolon helvum|Ghana|2010	67.7	67.5	74.7	74.9	74.5	76		78.8	65.6	61.7	60	60.1	60.1	59.8	60.1	60	60.3	59.9	59.2	60.2	59.7	60.2	60.3	60.1	60.2	60.4	59.3	59.3	59.1	58.9	58.8	59.3	58.9	59.1	59.1	59.2	58.9	58.9	58.1	58.7	58.6	59.1	58.4	58.5	54.6
8	Hepatovirus H	OR367421|Hepatovirus H isolate sotense|Artibeus planirostris|Brazil|2021	69.1	68.1	73.3	73.4	73.3	72.6	74.2		66.9	61.6	58.7	58.8	58.6	58.2	58.7	58.6	58.8	58.9	57.8	58.6	58.3	58.6	58.8	58.8	58.5	58.8	58.1	58	57.8	57.6	57.4	58	57.5	58	58	58	58.2	58.2	58.5	58.2	58.1	58.5	59.2	59.3	55.1
9	Hepatovirus B	KR703607|Phopivirus|Phoca vitulina|USA|30-Sep-2011	67.4	65.2	67.5	67.3	66.8	64.9	66.9	66.3		58.6	58.8	58.9	58.6	58.2	58.7	58.6	58.3	58.6	57.7	58.7	58.5	58.8	58.9	58.8	58.5	58.7	58.3	58.2	57.9	57.6	57.5	58.1	57.8	57.6	57.7	57.8	60.9	60.9	59.1	59.8	59.8	60.2	60.6	60.5	52.6
10	Hepatovirus C	KT452742|Bat hepatovirus SMG18520Minmav2014|Miniopterus cf manavi|Madagascar|2014	63	63.2	63.1	63.1	63.2	61.9	63.7	63.6	63.3		53.9	53.9	53.9	53.8	53.9	53.9	53.8	53.9	53.1	53.9	53.9	54	54	53.8	54	54.2	53.5	53.6	53.4	53.3	53	53.6	53.5	53.9	54	54.2	55.8	55.8	55.7	54.1	54.1	53.6	54.4	54.5	58.8
11	Hepatovirus A	EF406357|Hepatovirus A	62.1	61.7	61.7	61.7	61.4	61.3	61.6	63.1	62.4	59.4		99.7	99.2	98.8	99.4	99.1	98.8	98.9	97.5	98.8	97.6	98.1	98.3	98.4	94.9	95.7	92.9	92.9	92.8	92.8	92.5	93.1	93	91.6	91.8	91.8	67.8	67.7	65.1	68.4	68.4	67.6	57.3	57.2	52.1
12	Hepatovirus A	LC049342|Hepatovirus A|Homo sapiens|MongoliaUlaanbaatar|2012	61.8	61.2	61.9	61.9	61.5	61.5	61.3	62.3	61.8	59.2	96.7		99.3	98.8	99.5	99.2	98.9	99	97.4	98.7	97.5	98	98.2	98.3	94.8	95.8	93.2	93.2	93.1	93.1	92.8	93.4	93.3	91.6	91.8	91.8	67.8	67.8	65.2	68.4	68.4	67.7	57.4	57.3	52.3
13	Hepatovirus A	JQ425480|Hepatovirus A|Homo sapiens|USA	62.2	61.6	62	61.9	61.5	61.4	61.4	63.1	62.1	59	96.3	95.8		98.8	99.5	99.2	98.8	99.1	97.5	98.6	97	97.9	98.3	98	94.7	95.7	92.7	92.7	92.6	92.6	92.3	92.9	92.8	91.2	91.4	91.4	67.3	67.2	64.6	68.2	68.2	67.4	57.3	57.2	51.9
14	Hepatovirus A	X75214|Hepatovirus A	61.8	61.7	61.6	61.5	61.1	61.4	61.2	62.2	61.8	58.5	96.1	95.7	96.1		99.3	98.8	98.4	98.8	96.9	98	96.5	97.4	97.7	97.5	94.8	95.4	92.3	92.3	92.2	92.2	92	92.5	92.7	91	91.2	91.2	67.1	67	64.6	68	68	67.3	56.8	56.7	52
15	Hepatovirus A	X75216|Hepatovirus A	61.9	61.8	61.8	61.7	61.3	61.6	61.3	62.3	61.9	58.7	96.3	96	96.4	99.6		99.5	99	99.3	97.6	98.7	97.2	98	98.4	98.2	94.9	95.9	92.9	92.9	92.8	92.8	92.5	93.1	93.2	91.5	91.7	91.6	67.6	67.5	64.9	68.3	68.3	67.6	57.2	57.1	52.1
16	Hepatovirus A	HM769724|Hepatovirus A|Homo sapiens|Argentina|11-Jun-2006	61.8	61.8	62	62	61.7	61.7	61.7	62.7	62.2	59.2	96	95.3	96	97.2	97.5		98.7	98.9	97.7	98.8	97.1	98.1	98.3	98.1	94.8	96	92.6	92.6	92.5	92.5	92.2	92.8	92.7	91.1	91.3	91.3	67.4	67.3	64.8	68	68	67.3	57.1	57	52
17	Hepatovirus A	EU131373|Hepatovirus A|Uruguay	62.1	61.7	61.8	61.9	61.7	61.7	61.5	62.8	61.9	58.9	95.8	95.5	95.7	95.5	95.8	95.3		99.1	97.1	98.4	96.8	97.6	97.9	97.6	94.6	95.8	93.1	93.1	93	93	92.7	93.3	93.1	91.7	91.9	91.8	67.7	67.6	65	68.1	68.1	67.2	57	56.9	52.1
18	Hepatovirus A	EU526089|Hepatovirus A|Homo sapiens|Uruguay	62.3	61.9	61.7	61.8	61.6	61.8	61.3	63.2	61.8	58.9	96.1	95.8	95.9	95.9	96.2	95.8	97.7		97.2	98.3	96.7	97.6	98	97.7	94.7	95.7	92.8	92.8	92.7	92.7	92.4	93	93.1	91.4	91.6	91.5	67.5	67.4	64.8	68.2	68.2	67.6	57.1	57	52
19	Hepatovirus A	KX228694|Human hepatitis A virus|Egypt|2014	61.3	60.8	60.9	60.9	60.4	61	60.6	62.1	61.5	58.9	91.2	90.7	91.4	91.1	91.3	91.6	91.4	91.3		98.6	96.8	97.9	98.1	97.8	93.6	94.7	91.5	91.5	91.4	91.4	91.1	91.7	91.4	90.7	90.9	91	66.9	66.8	64.1	67.5	67.5	66.6	56.5	56.5	51.5
20	Hepatovirus A	KY003229|Hepatovirus A|South Africa|2011	61.8	61.3	61.1	61	60.7	61.2	61.3	62	61.6	59.1	91.7	90.9	91.3	90.9	91.2	91.7	91.6	91	96.7		98.1	98.9	99.1	98.8	94.6	95.8	92.8	92.8	92.7	92.7	92.4	93	92.7	92	92.1	92.2	67.8	67.7	65.2	68.4	68.4	67.7	57.1	57	52
21	Hepatovirus A	KX088647|Hepatovirus A|Spain|Apr-2016	61.5	61.1	61.2	61.2	60.9	61	61.2	62.1	61.8	59.1	90.9	90.4	90.7	90.4	90.7	90.8	91	90.6	95.7	95.6		97.5	97.7	97.7	93.9	94.4	91.5	91.5	91.4	91.4	91.1	91.7	91.4	91.1	91.3	91.3	67.2	67.3	65	68	68	67.7	56.9	56.8	52
22	Hepatovirus A	M20273|Hepatovirus A	61.5	61.2	61.2	61.2	60.4	61.5	60.9	62.4	61.6	58.7	91.3	90.9	91.1	91	91.2	91.4	91.3	91.2	95.2	95.5	94.3		98.5	98.4	94.1	95.1	92	92	91.9	91.9	91.6	92.1	91.9	91.2	91.4	91.4	67.2	67.1	64.6	67.7	67.7	67	57.2	57.1	52
23	Hepatovirus A	HQ246217|Hepatovirus A|chimpanzee|May-1980	61.5	61.6	61.3	61.4	61.1	61.4	61.4	62.8	62	59.1	91.5	90.7	91.7	91.2	91.4	91.6	91.4	91.1	94.2	94.6	93.6	94.4		98.9	94.6	95.6	92.6	92.6	92.5	92.5	92.2	92.8	92.5	91.7	91.9	91.9	67.8	67.7	65	68.4	68.4	67.8	57.4	57.3	52.2
24	Hepatovirus A	LC128713|Hepatovirus A|Homo sapiens|Thailand|2000-08-01	61.7	61.1	60.9	60.7	60.7	61.2	61.4	62.5	61.9	58.4	91.7	91.1	91.3	91.3	91.5	91.5	91.1	91.1	94.3	94.6	93.9	94.2	93.6		94.3	95.3	92.3	92.3	92.2	92.2	92	92.5	92.2	91.5	91.7	91.7	67.6	67.5	64.8	68.3	68.5	67.7	57.2	57.1	52
25	Hepatovirus A	AY644676|Hepatovirus A|France	61.4	61.4	60.8	61.2	60.6	61.5	61.1	61.6	62.4	59	85.7	85.1	85.2	85.7	85.7	85.8	85.4	85.8	84.8	85.6	84.7	84.6	85.7	85		97.7	92.2	92	92	92	91.7	92.2	92	91.5	91.7	91.7	67.2	67.1	65.1	68.2	68.2	67.3	57.3	57.2	52
26	Hepatovirus A	AY644670|Hepatovirus A|Homo sapiens|Sierra Leone	61.1	61.6	60.8	61.1	60.9	61.5	61.8	61.8	62.2	59.4	86.1	85.7	85.6	86	86	86.2	85.9	86	85.4	85.7	84.8	85	85.4	85.6	90.6		92.8	92.8	92.7	92.7	92.4	93	92.5	91.7	91.9	91.9	67.5	67.4	65.2	68.3	68.3	66.9	57.3	57.2	52
27	Hepatovirus A	AB279732|Hepatovirus A|Homo sapiens|Japan Aichi|1990	61.4	61	61.6	61.4	61.4	61.8	61.8	62	62.6	59.2	82.5	82.5	82.2	82.1	82.3	82.7	82.5	82.4	82.7	83	82.5	83	83.2	82.7	82.5	82.4		99.8	99.5	99.3	99.1	99.7	98.4	91.3	91.5	91.5	67.8	67.7	65.5	68.7	68.7	67.6	57	56.9	52.6
28	Hepatovirus A	AB973400|Hepatovirus A|Homo sapiens|Japan|2014-01-31	61.4	60.7	61.7	61.4	61.7	61.4	61.8	62.1	62.5	59.3	82.3	82.2	82	81.9	82.1	82.6	82.2	82	82.4	82.7	82.1	82.4	83	82.5	82.3	82.4	97.7		99.5	99.3	99.1	99.7	98.4	91.1	91.3	91.3	67.6	67.5	65.6	68.6	68.6	67.5	56.9	56.8	52.6
29	Hepatovirus A	FJ360730|Hepatovirus A|Homo sapiens|India|13-Oct-2006	61.5	60.4	61.6	61.4	61.7	61.8	61.9	61.9	62.6	59.1	82.9	83.1	82.3	82.1	82.3	82.7	82.9	82.8	82.6	82.6	82.3	82.5	83.2	82.6	82.7	82.4	96.7	96.5		99.2	99	99.6	98.3	91	91.2	91.3	67.4	67.3	65.4	68.5	68.5	67.4	56.7	56.6	52.5
30	Hepatovirus A	FJ360732|Hepatovirus A|Homo sapiens|India|11-Apr-2008	61.1	60.6	61.6	61.5	61.5	61.9	62.4	61.8	62.3	59.3	82.6	82.4	82.2	81.9	82.1	82.5	82.2	82.3	82.4	82.6	82	82.6	83.1	82.5	82.6	82.3	96.9	96.8	96.8		98.9	99.4	98.1	91	91.2	91.3	67.3	67.2	65.4	68.5	68.5	67.4	56.6	56.5	52.5
31	Hepatovirus A	FJ227135|Hepatovirus A|Homo sapiens|India|20-Feb-2007	60.9	60.5	61.7	61.5	61.3	61.8	62	61.8	62.5	58.8	82.1	82.3	82	81.7	82	82.4	82	82	82.3	82.2	82	82.4	82.7	82.3	82.1	82.2	96.8	96.5	96.2	96.5		99.2	97.9	90.7	90.9	91	67.1	67	65.1	68.2	68.2	67.1	56.4	56.3	52.3
32	Hepatovirus A	AB279734|Hepatovirus A|Homo sapiens|Japan Tokyo|1995	61.5	60.6	61.3	61.1	61.2	61.6	62.4	61.8	62.7	59.1	82.5	82.5	82.3	81.9	82.1	82.4	81.9	81.9	82.5	82.3	82	82.4	82.5	82.3	82	82.4	95.2	94.7	94.9	95.4	95.2		98.6	91.3	91.5	91.5	67.6	67.5	65.6	68.8	68.8	67.7	56.9	56.8	52.7
33	Hepatovirus A	AB300205|Hepatovirus A|JapanSaga|1977	61.1	60.8	61.1	61.1	61.3	61.1	61.3	62.3	62	59.4	83.1	82.5	82.5	82.4	82.6	82.7	82.5	82.7	81.9	82.4	81.6	82	82	81.9	82.2	82.6	88.8	88.8	88.7	88.9	88.7	88.4		91	91.2	91.2	67.7	67.6	65.6	69.2	69.2	67.8	56.7	56.6	52.2
34	Hepatovirus A	D00924|Simian hepatitis A virus	61.8	61	60.9	60.8	60.8	60.7	61.1	62.3	61.7	59.5	81.1	81	80.6	81	81.1	81.1	81.4	81.3	80.9	81.4	81	81	81.2	80.9	81	80.9	81.7	81.1	81.6	81.2	81.1	81.3	81.2		99.8	99.2	67.6	67.5	65.3	68.9	69	68.3	57.2	57.1	52.9
35	Hepatovirus A	EU140838|Simian hepatitis A virus|Macaca mulatta|India	61.9	61	61	60.9	60.9	60.7	61.2	62.4	61.8	59.6	81.2	81.1	80.7	81.1	81.2	81.2	81.4	81.3	81	81.5	81.1	81	81.3	81	81	80.9	81.8	81.1	81.6	81.2	81.1	81.4	81.3	99.8		99.4	67.7	67.6	65.4	69	69.1	68.4	57.3	57.2	53
36	Hepatovirus A	KT819575|Hepatovirus A|Papio anubis|Uganda|14-Sep-2010	61.5	60.8	61.1	60.9	61.3	60.7	61.3	62	61.6	59.2	81	80.9	80.8	81.2	81.3	80.8	81.1	81.2	81.3	81.7	81.3	81.3	81.6	81.2	80.9	81.1	81.4	81	81.3	81.1	80.9	80.9	81.7	95.1	95.3		67.7	67.6	65.4	69	69.1	68.4	57.4	57.3	53
37	Hepatovirus F	KT229611|Hepatovirus A|woodchuck|China|2013	64.3	62.8	63	63	62.8	61.7	62.8	63.7	63.9	60.7	69.1	68.6	68.6	68.7	69	69.2	68.8	69	68.9	68.8	68.9	68.5	69.1	68.4	68.2	67.3	68.2	68.4	68.1	67.8	67.9	68.1	67.6	67.4	67.4	67.7		99.4	75.6	73.1	72.9	72.6	60.4	60.4	52.9
38	Hepatovirus F	KT229612|Hepatovirus A|woodchuck|China|2013	64.6	63.2	63.1	63.1	63.1	62	63	63.8	63.9	60.8	69.2	68.8	68.6	68.7	69	69.2	69	69	68.7	68.8	68.9	68.5	69	68.4	68	67	67.9	68.3	68.1	67.8	67.7	67.9	67.4	67.6	67.6	67.7	98.1		75.6	73	72.8	72.4	60.4	60.4	52.9
39	Hepatovirus F	KT452685|Rodent hepatovirus KEF121Sigmas2012|Sigmodon mascotensis|Mexico|2012	64.1	63	63.1	63.2	62.8	61.9	62.8	64.2	63	60.8	67.8	67.4	67.2	67.1	67.2	67.8	67.3	67.8	67.1	67.5	67.2	67.5	67.7	67.2	67.2	67.5	67.4	67.4	67.7	67.6	67.2	67.2	67.6	66.7	66.8	66.7	74.3	74.3		71.5	71.5	70.9	56.9	57	51.4
40	Hepatovirus D	KT452637|Rodent hepatovirus RMU101637Micarv2010|Microtus arvalis|Germany|2010	63.1	62.3	62.6	62.6	62.2	61.1	62.8	63.9	63.1	60.5	68.1	67.9	68.3	67.8	67.9	68.5	67.8	68	68	68.5	68	67.8	68.5	67.8	67.2	68.4	69.2	68.9	69.1	68.8	68.7	68.7	68.8	68.9	68.9	68.8	72.4	72.6	71.5		99.5	87	57.6	57.5	52.7
41	Hepatovirus D	KT452641|Rodent hepatovirus|Myodes glareolus|Germany|2011	63.3	62.1	62.8	62.7	62	61.2	62.5	63.9	62.9	60.9	68.5	68.6	68.6	68.3	68.3	68.7	68	68.4	68.2	68.5	68.2	67.9	68.6	67.9	67.9	68.3	69.2	69	69.2	69.2	69	69	69.2	68.9	69	68.6	72.6	72.3	71.7	93.6		86.8	57.6	57.5	52.5
42	Hepatovirus D	KT452644|hepatovirus D2|Cricetulus migratorius|Afghanistan|2011	63.3	62.7	62.6	62.6	62.9	61.8	63.2	62.9	63	58.8	68	67.6	67.8	67.7	67.8	67.8	67.4	67.5	67	67.4	67.8	67.4	67.6	67.5	67.5	67	67.5	67.5	67.2	67.7	67.5	67	67.6	67	67	67	72.3	72.2	71.1	79.9	80		57.6	57.5	53
43	Hepatovirus I	KT452658|Shrew hepatovirus KS121232Sorara2012|Sorex araneus|Germany|2012	63.1	62.9	63.1	63.1	62.4	61.9	62.9	63.1	64	60.6	63.3	63.5	63.5	63.1	63.2	63.6	63.2	63.2	63	63.4	63.2	63.2	63.6	63.1	63.1	63.3	62.2	62.3	62.2	62.3	62.2	62.1	62.7	62.7	62.8	62.7	65.4	65.3	63.9	64.7	64.4	63.7		99.5	52
44	Hepatovirus I	KT452661|Shrew hepatovirus|Sorex araneus|Germany|2012	63.3	62.9	62.5	62.6	62.4	61	62.8	63.5	63.2	60.5	63.2	63.3	63.3	63.2	63.4	63.7	62.9	63	62.7	63.1	62.6	62.9	63.2	62.6	63.3	63.6	62.4	62.3	61.9	62.1	62.1	61.9	62.3	62.6	62.8	62.7	64.8	64.7	64.7	65.2	64.8	64.2	91.9		52
45	Hepatovirus E	KT452735|Rodent hepatovirus CIV459Lopsik2004|Lophuromys sikapusi|Cote dIvoire|2004	59.4	57.7	58.8	59.1	59.1	58.8	60	59.4	57.9	61.2	57.1	57.2	57	57.4	57.5	57.6	57.1	57	56.9	57.5	57.2	57	57.4	56.8	57.2	58	58.1	58	57.7	58.2	58.1	58.2	58.3	58.2	58.2	58.1	58.7	58.6	58.8	58.3	58.7	58.3	58.7	59
